# Supplementary material for: Low-Cost NIR Spectroscopy Versus NMR Spectroscopy for Liquid Manure Characterization
Source: Sensors (Basel). 2025 Nov 4;25(21):6745. doi: 10.3390/s25216745 (PMC12609543; doi:10.3390/s25216745)
Supplement: Supplementary file 1 [file sensors-25-06745-s001.zip]

Archive with 1 entries (1 files):
- sensors-3841366-supplementary.pdf
